# Supplementary material for: Comparative Efficacy of Antrodia cinnamomea on Liver Function Biomarkers in Mice and Rats: A Network Meta-Analysis
Source: Antioxidants (Basel). 2025 May 30;14(6):660. doi: 10.3390/antiox14060660 (PMC12189407; doi:10.3390/antiox14060660)
Supplement: Supplementary file 1 [file antioxidants-14-00660-s001.zip]

Archive with 1 entries (1 files):
- antioxidants-3633830-supplementary.pdf
